# Supplementary material for: MIND Pattern Nutritional Intervention Modulates Mediterranean Diet Adherence and Gut Microbiota in Alzheimer’s Disease: An Observational Case–Control Study
Source: Nutrients. 2026 Jan 7;18(2):193. doi: 10.3390/nu18020193 (PMC12844742; doi:10.3390/nu18020193)
Supplement: Supplementary file 1 [file nutrients-18-00193-s001.zip]

Archive with 1 entries (1 files):
- nutrients-4031261-supplementary.pdf
